# Supplementary material for: The Spectrum of Germline Nucleotide Variants in Gastric Cancer Patients in the Kyrgyz Republic
Source: Curr Issues Mol Biol. 2023 Jul 31;45(8):6383–94. doi: 10.3390/cimb45080403 (PMC10453583; doi:10.3390/cimb45080403)
Supplement: Supplementary file 1 [file cimb-45-00403-s001.zip]

Archive with 1 entries (1 files):
- cimb-2468504-supplementary.xlsx
