# Supplementary material for: The Spectrum of Germline Nucleotide Variants in Gastric Cancer Patients in the Kyrgyz Republic
Source: Curr Issues Mol Biol. 2023 Jul 31;45(8):6383–94. doi: 10.3390/cimb45080403 (PMC10453583; doi:10.3390/cimb45080403)
Supplement: Supplementary file 1 [file cimb-45-00403-s001.zip › cimb-2468504-supplementary.xlsx]

## Sheet: Sheet1
Gene	Transcript	Chromosomal change	c.HGVS	p.HGVS	rsID	Pathogenicity	Zygosity	Frequency	Proportion (%)
TP53	NM_000546.6	chr17:7675140G>A	c.472C>T	p.Arg158Cys	rs587780068	Likely Pathogenic	Het	1	0.0454545
SDHB	NM_003000.3	chr1:17028601G>A	c.422C>T	p.Pro141Leu	rs1553177734	VUS	Het	2	0.0909091
ATM	NM_000051.4	chr11:108316069G>A	c.6154G>A	p.Glu2052Lys	rs202206540	VUS	Het	1	0.0454545
ATM	NM_000051.4	chr11:108345819G>A	c.8495G>A	p.Arg2832His	rs529296539	VUS	Het	1	0.0454545
POLD1	NM_001256849.1	chr19:50414912delT	c.2486del	p.Leu829ArgfsTer59		Likely Pathogenic	Het	1	0.0454545
NF1	NM_000267.3	chr17:31340505G>A	c.6859G>A	p.Asp2287Asn	rs775660003	VUS	Het	1	0.0454545
FANCI	NM_001376911.1	chr15:89315318C>T	c.3853C>T	p.Arg1285Ter	rs121918164	Pathogenic	Het	1	0.0454545
PMS1	NM_001321048.2	chr2:189863909C>T	c.2023C>T	p.Gln675Ter		VUS	Het	1	0.0454545
POLD1	NM_001256849.1	chr19:50416486G>T	c.2911G>T	p.Glu971Ter	rs897259743	Likely Pathogenic	Het	1	0.0454545
NF2	NM_181832.3	chr22:29654725G>A	c.516G>A	p.Arg172=		VUS	Het	1	0.0454545
PMS1	NM_001321048.2	chr2:189854530delC	c.1258del	p.His420IlefsTer22	rs1351777223	VUS	Het	1	0.0454545
KIT	NM_001385290.1	chr4:54723607G>A	c.1258G>A	p.Asp420Asn	rs752354428	VUS	Het	1	0.0454545
PALB2	NM_024675.4	chr16:23630456insACGACTT	c.1692_1698dup	p.His567LysfsTer13		Likely Pathogenic	Het	1	0.0454545
VHL	NM_000551.4	chr3:10146613T>G	c.440T>G	p.Ile147Ser		VUS	Het	1	0.0454545
FANCA	NM_000135.4	chr16:89816550C>T	c.66G>A	p.Trp22Ter		Pathogenic	Het	1	0.0454545
BRIP1	NM_032043.3	chr17:61808634G>A	c.751C>T	p.Arg251Cys	rs752309409	Likely Pathogenic	Het	1	0.0454545
RET	NM_020975.6	chr10:43119548G>A	c.2410G>A	p.Val804Met	rs79658334	Pathogenic	Het	1	0.0454545
BRCA2	NM_000059.4	chr13:32340763delA	c.6410del	p.Asn2137MetfsTer31	rs886038146	Pathogenic	Het	1	0.0454545
SPINK1	NM_003122.5	chr5:147828020A>G	c.194+2T>C		rs148954387	Pathogenic	Het	1	0.0454545
BRIP1	NM_032043.3	chr17:61784292delAGTC	c.1603_1606del	p.Asp535IlefsTer54		Pathogenic	Het	1	0.0454545
FANCD2	NM_001319984.2	chr3:10081422delGC	c.3182_3183del	p.Cys1061LeufsTer21		Likely Pathogenic	Het	1	0.0454545
